# Supplementary material for: Structural and mechanistic insights into activation of the human RNA ligase RTCB by Archease
Source: Nat Commun. 2024 Mar 16;15:2378. doi: 10.1038/s41467-024-46568-2 (PMC10944509; doi:10.1038/s41467-024-46568-2)
Supplement: Supplementary file 4 — Supplementary Data 1 [file 41467_2024_46568_MOESM4_ESM.xlsx]

## Sheet: Sheet1
Supplementary Data 1: Interaction interface of RTCB and Archease, calculated by the PISA server49.
	Type of interaction	RTCB	Distance [Å]	Archease
	Hydrogen bonds	ARG 441[NH1]	2.93	GLU 16[OE2]
		ARG 440[NH2]	2.85	ASP 19[OD1]
		ARG 440[NH2]	3.16	VAL 20[O]
		SER 435[OG]	3.22	ASP 47[OD1]
		LYS 438[N]	3.6	ASP 47[OD1]
		ARG 441[NH1]	3.68	ASP 47[OD1]
		ARG 441[NH1]	3.71	ASP 47[OD2]
		ARG 436[NH1]	2.91	TYR 75[OH]
		ARG 291[NH2]	3.31	ASP 96[OD1]
		ARG 291[NH1]	2.76	ASP 96[OD2]
		ARG 291[NH1]	3.05	GLN 98[OE1]
		ARG 210[NH2]	2.84	GLU 107[OE1]
		ARG 210[NH1]	3.34	GLU 107[OE2]
		LYS 213[NZ]	3.67	ASP 115[OD2]
		ARG 436[NH1]	3.51	THR 153[OG1]
		ARG 263[NH2]	3.11	GLU 154[OE1]
		ARG 263[NH1]	2.78	GLU 154[OE2]
		GLN 218[NE2]	3.31	GLU 154[OE2]
		ARG 214[NH2]	3.31	LYS 156[O]
		GLY 60[N]	3.03	GLN 164[OE1]
		TYR 92[OH]	3.28	ASP 178[OD2]
		VAL 59[O]	3.2	GLN 15[NE2]
		GLU 469[OE2]	3.46	ARG 21[NE]
		GLU 469[OE1]	2.87	ARG 21[NH2]
		GLU 469[OE2]	3.1	ARG 21[NH2]
		GLY 91[O]	2.84	HIS 48[NE2]
		SER 90[OG]	3.52	HIS 48[NE2]
		GLU 49[OE2]	2.69	THR 49[OG1]
		SER 90[O]	3.42	ALA 50[N]
		GLY 61[O]	2.99	GLN 53[NE2]
		GLU 469[OE2]	3.79	TYR 75[OH]
		VAL 153[O]	3.08	GLN 151[NE2]
		SER 157[OG]	3.87	GLN 151[NE2]
		VAL 155[O]	2.85	GLN 151[NE2]
		ASP 119[OD2]	2.97	LYS 156[NZ]
		GLN 292[OE1]	2.86	TYR 160[N]
		GLU 278[OE1]	2.89	TYR 160[OH]
		GLY 91[O]	3.69	SER 161[OG]
		GLY 60[O]	3.2	GLN 164[NE2]
		GLY 61[O]	3.41	GLN 164[NE2]
	Salt bridges	ARG 441[NH1]	3.86	GLU 16[OE1]
		ARG 441[NH2]	3.96	GLU 16[OE1]
		ARG 441[NH1]	2.93	GLU 16[OE2]
		ARG 441[NH2]	3.64	GLU 16[OE2]
		ARG 440[NE]	3.27	ASP 19[OD1]
		ARG 440[NH2]	2.85	ASP 19[OD1]
		ARG 440[NE]	3.27	ASP 19[OD2]
		ARG 441[NH1]	3.68	ASP 47[OD1]
		ARG 441[NH2]	3.75	ASP 47[OD1]
		ARG 441[NH1]	3.71	ASP 47[OD2]
		ARG 291[NH1]	3.43	ASP 96[OD1]
		ARG 291[NH2]	3.31	ASP 96[OD1]
		ARG 291[NH1]	2.76	ASP 96[OD2]
		ARG 291[NH2]	3.55	ASP 96[OD2]
		ARG 210[NH2]	2.84	GLU 107[OE1]
		ARG 210[NH1]	3.24	GLU 107[OE1]
		ARG 210[NH2]	3.67	GLU 107[OE2]
		ARG 210[NH1]	3.34	GLU 107[OE2]
		LYS 213[NZ]	3.29	ASP 115[OD1]
		LYS 213[NZ]	3.67	ASP 115[OD2]
		ARG 263[NH1]	3.47	GLU 154[OE1]
		ARG 263[NH2]	3.11	GLU 154[OE1]
		ARG 263[NH1]	2.78	GLU 154[OE2]
		ARG 263[NH2]	3.73	GLU 154[OE2]
		GLU 469[OE2]	3.46	ARG 21[NE]
		GLU 469[OE1]	2.87	ARG 21[NH2]
		GLU 469[OE2]	3.1	ARG 21[NH2]
		ASP 119[OD2]	2.97	LYS 156[NZ]
