# Supplementary material for: Structural and mechanistic insights into activation of the human RNA ligase RTCB by Archease
Source: Nat Commun. 2024 Mar 16;15:2378. doi: 10.1038/s41467-024-46568-2 (PMC10944509; doi:10.1038/s41467-024-46568-2)
Supplement: Supplementary file 7 — Source Data [file 41467_2024_46568_MOESM7_ESM.xlsx]

## Sheet: 1B
	Figure 1B
	Description: urea-PAGE: XBP1 splicing
		Image of the gel with labels and cropped area									Raw image of the gel

## Sheet: 1C
Figure 1C
Description: urea-PAGE: XBP1 intron ligation
		Image of the gel with labels and cropped area									Raw image of the gel

## Sheet: 1D
Figure 1D
Description: Band quantification of XBP1 intron splicing
			First Gel		second gel		third gel
		upper lane		percentage total		percentage total		percentage total	average	std dev
	without archease	1	23415785	99.0634	22601836	98.4474	20718714	99.8528	99.1212	0.373469
		3	19685321	98.7787	20080957	99.0376	17020643	99.6048	99.1404	0.186347
		10	19820593	98.8861	18865836	99.678	18570250	99.3113	99.2918	0.395961
		30	18138765	99.9663	17548765	96.9442	16898593	97.9219	98.2774	1.51453
		100	16808472	98.7045	15946936	99.4019	16141664	97.8841	98.6635	0.414981
	with archease	1	21217421	99.6441	16989572	96.1215	18473522	98.1978	97.9878	1.76235
		3	20250371	95.5753	16410693	90.7364	16111158	93.7469	93.3529	2.42211
		10	19138007	85.808	7818187	77.2511	15368179	77.2217	80.0936	4.35807
		30	11293087	49.6687	6530995	30.0582	8458016	36.8179	38.8483	9.82273
		100	461435	1.96353	226950	0.996787	142849	0.722861	1.22773	0.504864
		lower lane
	without archease	1	221385	0.936597	356456	1.55262	30536	0.147167	0.878796	0.373469
		3	243385	1.22128	195142	0.962424	67536	0.395221	0.859641	0.186347
		10	223263	1.11387	60950	0.32203	128778	0.688688	0.708197	0.395961
		30	6121	0.033734	553163	3.05582	358627	2.07813	1.72256	1.51453
		100	220607	1.29547	95950	0.598084	348920	2.11587	1.33648	0.414981
	with archease	1	75778	0.355879	685527	3.87849	339042	1.80221	2.01219	1.76235
		3	937506	4.42473	1675426	9.2636	1074648	6.25311	6.64715	2.42211
		10	3165276	14.192	2302305	22.7489	4533196	22.7783	19.9064	4.35807
		30	11443744	50.3313	15196815	69.9418	14514522	63.1821	61.1517	9.82273
		100	23038856	98.0365	22541200	99.0032	19618765	99.2771	98.7723	0.504864

## Sheet: 1E
Figure 1E
Description: RTCB Guanylylation assay
		Image of the gel with labels and cropped area									Raw image of the gel

## Sheet: 3A
Figure 3A
Description: Archease + RTCB crosslinking
			Image of the gel with labels and cropped area									Raw image of the gel

## Sheet: 3B
Figure 3B
Description: RTCB-AF488 + Archease-S147C-AF647 crosslinking
		image of the gel with labels and cropped area									Raw image of the gel

## Sheet: 5A
Figure 5A
Description: RTCB guanylylation assay with Archease mutants
		Image of the gel with labels and cropped area									Raw image of the gel

## Sheet: 5B
	Figure 5B
	Description: XBP1 intron ligation with Archease mutants
			Image of the gel with labels and cropped area									Raw image of the gel

## Sheet: 5C
Figure 5C
Description: RTCB guanylylation with different metal ions
		Image of the gel with labels and cropped area									Raw image of the gel

## Sheet: 5D
Figure 5D
Description: XBP1 intron ligation with different metal ions
						Image of the gel with labels and cropped area									Raw image of the gel

[truncated: 7 more sheets: 5E, 5F, S1, S2A, S2B, Absorbance spectrum, X-ray fluorescence spectrum]
